# Supplementary material for: Effects of Corn–Soybean Strip Intercropping on Control Efficiency of Insect Pests and Crop Yields
Source: Plants (Basel). 2025 Nov 2;14(21):3358. doi: 10.3390/plants14213358 (PMC12609226; doi:10.3390/plants14213358)
Supplement: Supplementary file 1 [file plants-14-03358-s001.zip]

Archive with 1 entries (1 files):
- 1-Supporting information-Chen edited.pdf
